# Supplementary material for: Overexpression of a Barley Aquaporin Gene, HvPIP2;5 Confers Salt and Osmotic Stress Tolerance in Yeast and Plants
Source: Front Plant Sci. 2016 Oct 21;7:1566. doi: 10.3389/fpls.2016.01566 (PMC5073208; doi:10.3389/fpls.2016.01566)
Supplement: Supplementary Table 1 — Sequences of primers used in the study. [file Table1.XLSX]

## Sheet: Sheet1
Supplementary Table 1. Sequences of primers used in the study.
No	Primer name	Sequence (5'-3')	Purpose
1	HvPIP2;5 -F	ATGG CGAAGGACGAGGTGATGGA	Vector construction
2	HvPIP2;5 -R	TTACGCGTTGCTCCTGAAGGAGC	Vector construction
3	HvPIP2;5 cds F	CCGCCGTCATCTACAACAA	Semi qRT PCR
4	35S partial R	GCGAAACCCTATAAGAACCCTAATTCC	Semi qRT PCR
5	Ubiquitin F	AGAGCTGTCAACTGCAGGAAGAA	Semi qRT PCR
6	Ubiquitin R	ACAAGAAAAACAAACCCTATCAAAGG	Semi qRT PCR
7	P5CS1 F	TTACCCCCAACAGTCTCTGG	qRT PCR
8	P5CS1 R	GTTTTTGAATCCCGACCTGA	qRT PCR
9	P5CS2 F	GCCACAAATGGAACTTGATGG	qRT PCR
10	P5CS2 R	CAACCGTCACATCCAACTGGT	qRT PCR
11	Clatharin F	CTGACTGGCCCTGCTT	qRT PCR
12	Clatharin R	ATACGCGCTGAGTTCCC	qRT PCR
